# Supplementary material for: Seasonal Analysis of Microbial Communities in Precipitation in the Greater Tokyo Area, Japan
Source: Front Microbiol. 2017 Aug 11;8:1506. doi: 10.3389/fmicb.2017.01506 (PMC5554504; doi:10.3389/fmicb.2017.01506)
Supplement: Supplementary Table S1 — Amplicon-sequencing data of aerosol and cloud water samples. [file Table1.XLSX]

## Sheet: Sheet1
Organism	Bioproject	Biosample	SRR	Sequencer	Reference
Clouds	PRJNA170715	SAMN01091733	SRR521983	454 GS FLX Titanium	DeLeon-Rodriguez, et al. (2013)
Aerosol	PRJNA170715	SAMN01091732	SRR521980	454 GS FLX Titanium	DeLeon-Rodriguez, et al. (2013)
Clouds	PRJNA170715	SAMN01091731	SRR521978	454 GS FLX Titanium	DeLeon-Rodriguez, et al. (2013)
Clouds	PRJNA170715	SAMN01091729	SRR521975	454 GS FLX Titanium	DeLeon-Rodriguez, et al. (2013)
Clouds	PRJNA170715	SAMN01091719	SRR521974	454 GS FLX Titanium	DeLeon-Rodriguez, et al. (2013)
Clouds	PRJNA170715	SAMN01091718	SRR521972	454 GS FLX Titanium	DeLeon-Rodriguez, et al. (2013)
Aerosol	PRJNA170715	SAMN01091716	SRR521970	454 GS FLX Titanium	DeLeon-Rodriguez, et al. (2013)
Aerosol	PRJNA170715	SAMN01090408	SRR521967	454 GS FLX Titanium	DeLeon-Rodriguez, et al. (2013)
Clouds	PRJNA170715	SAMN01091717	SRR521965	454 GS FLX Titanium	DeLeon-Rodriguez, et al. (2013)
Aerosol	PRJNA271181	SAMN03273277	SRR1735301	454 GS Junior	Xia, et al. (2015)
Aerosol	PRJNA271181	SAMN03273276	SRR1735300	454 GS Junior	Xia, et al. (2015)
Aerosol	PRJNA271181	SAMN03273275	SRR1735299	454 GS Junior	Xia, et al. (2015)
Aerosol	PRJNA271181	SAMN03273274	SRR1735298	454 GS Junior	Xia, et al. (2015)
